# Supplementary material for: Changes in Lactate Production, Lactate Dehydrogenase Genes Expression and DNA Methylation in Response to Tamoxifen Resistance Development in MCF-7 Cell Line
Source: Genes (Basel). 2021 May 19;12(5):777. doi: 10.3390/genes12050777 (PMC8160872; doi:10.3390/genes12050777)
Supplement: Supplementary file 1 [file genes-12-00777-s001.zip]

Archive with 1 entries (1 files):
- genes-1178765-supplementary.pdf
